# Supplementary material for: Transmission of the Bean-Associated Cytorhabdovirus by the Whitefly Bemisia tabaci MEAM1
Source: Viruses. 2020 Sep 15;12(9):1028. doi: 10.3390/v12091028 (PMC7551397; doi:10.3390/v12091028)
Supplement: Supplementary file 1 [file viruses-12-01028-s001.zip]

Archive with 2 entries (2 files):
- Pinheiro-Lima_etal_2020_SupplementaryFigures.docx
- Pinheiro-Lima_etal_2020_SupplementaryTables.docx
